# Supplementary material for: IL17F Expression as an Early Sign of Oxidative Stress-Induced Cytotoxicity/Apoptosis
Source: Genes (Basel). 2022 Sep 27;13(10):1739. doi: 10.3390/genes13101739 (PMC9602038; doi:10.3390/genes13101739)
Supplement: Supplementary file 1 [file genes-13-01739-s001.zip]

Archive with 1 entries (1 files):
- genes-1870870-supplementary.pdf
